# Supplementary material for: Dietary Potassium and Clinical Outcomes among Patients on Peritoneal Dialysis
Source: Nutrients. 2023 Oct 6;15(19):4271. doi: 10.3390/nu15194271 (PMC10574508; doi:10.3390/nu15194271)
Supplement: Supplementary file 1 [file nutrients-15-04271-s001.zip]

Archive with 1 entries (1 files):
- nutrients-2602289-supplementary.pdf
